# Supplementary material for: The Clinical Utility of lncRNAs and Their Application as Molecular Biomarkers in Breast Cancer
Source: Int J Mol Sci. 2023 Apr 18;24(8):7426. doi: 10.3390/ijms24087426 (PMC10138835; doi:10.3390/ijms24087426)
Supplement: Supplementary file 1 [file ijms-24-07426-s001.zip]

Archive with 1 entries (1 files):
- ijms-2272191-supplementary.pdf
